# Supplementary material for: 28S rRNA-Derived Fragments Represent an Independent Molecular Predictor of Short-Term Relapse in Prostate Cancer
Source: Int J Mol Sci. 2023 Dec 23;25(1):239. doi: 10.3390/ijms25010239 (PMC10779029; doi:10.3390/ijms25010239)
Supplement: Supplementary file 1 [file ijms-25-00239-s001.zip]

Archive with 3 entries (2 files):
- Supplementary Tables/
- Supplementary Tables/Table S1.pdf
- Supplementary Tables/Table S2.pdf
